# Supplementary material for: Hydrogen Attenuates Inflammation by Inducing Early M2 Macrophage Polarization in Skin Wound Healing
Source: Pharmaceuticals (Basel). 2023 Jun 15;16(6):885. doi: 10.3390/ph16060885 (PMC10302845; doi:10.3390/ph16060885)
Supplement: Supplementary file 1 [file pharmaceuticals-16-00885-s001.zip]

Archive with 3 entries (3 files):
- Supplemental Table S1.xlsx
- Supplemental Table S2.xls
- Supplementary Fig1 .pdf
