# Supplementary material for: Hydrogen Attenuates Inflammation by Inducing Early M2 Macrophage Polarization in Skin Wound Healing
Source: Pharmaceuticals (Basel). 2023 Jun 15;16(6):885. doi: 10.3390/ph16060885 (PMC10302845; doi:10.3390/ph16060885)
Supplement: Supplementary file 1 [file pharmaceuticals-16-00885-s001.zip › Supplemental Table S1.xlsx]

## Sheet: Sheet1
Supplemental Table S1. Time-series analysis of imune cells composition using RNAseq data from proximal wound tissue
D1-CONTROL
Mixture	B cells naive	B cells memory	Plasma cells	T cells CD8	T cells CD4 naive	T cells CD4 memory resting	T cells CD4 memory activated	T cells follicular helper	T cells regulatory (Tregs)	T cells gamma delta	NK cells resting	NK cells activated	Monocytes	Macrophages M0	Macrophages M1	Macrophages M2	Dendritic cells resting	Dendritic cells activated	Mast cells resting	Mast cells activated	Eosinophils	Neutrophils	P-value	Correlation	RMSE
D1C1	0	0.00314675	0.00279289	0.015117	0	0.0993189	0	0	0	0	0	0.0723086	0.317172	0	0	0.0382362	0	0.0222853	0	0.413412	0.0162097	0	0.408	0.0421426	1.15661
D1C2	0	0	0.00209258	0.00535055	0.00961095	0	0	0.0623402	0	0	0	0.0491838	0.259044	0	0.00360568	0	0	0	0	0.546446	0.0623259	0	0.329	0.0595488	1.21897
D1C3	0	0.0461278	0.0303459	0	0.0180329	0	0	0.0400489	0	0	0	0.0353636	0.2667	0.0532354	0.008516	0.220082	0	0	0	0.281547	0	0	0.342	0.0555711	1.09664
D1C4	0	0.016407	0.0317728	0.0295459	0.0176567	0	0	0.0247745	0	0	0	0.0552461	0.287942	0.0366347	0.00888204	0.153601	0	0	0	0.337538	0	0	0.45	0.0335602	1.1266
D1-H2
Mixture	B cells naive	B cells memory	Plasma cells	T cells CD8	T cells CD4 naive	T cells CD4 memory resting	T cells CD4 memory activated	T cells follicular helper	T cells regulatory (Tregs)	T cells gamma delta	NK cells resting	NK cells activated	Monocytes	Macrophages M0	Macrophages M1	Macrophages M2	Dendritic cells resting	Dendritic cells activated	Mast cells resting	Mast cells activated	Eosinophils	Neutrophils	P-value	Correlation	RMSE
D1H1	0	0	0.0320521	0	0	0.0354435	0	0.0240566	0	0	0	0.0633851	0.272325	0.072575	0.0175464	0.146283	0	0	0	0.336333	0	0	0.317	0.0671223	1.11471
D1H2	0	0	0.0269174	0	0.0255356	0.0389525	0	0.00967858	0	0	0	0.0566187	0.394171	0	0.00423009	0.151741	0	4.77006e-05	0	0.292107	0	0	0.372	0.0562577	1.09931
D1H3	0	0.0257577	0.0182625	0	0.0364608	0	0	0.0405635	0	0	0	0.0448285	0.274677	0	0.00297477	0.135921	0	0	0	0.420554	0	0	0.235	0.0864597	1.13081
D1H4	0	0.0168752	0.0377575	0	0	0.0690089	0	0.0499806	0	0	0	0.0603035	0.261538	0	0.00470187	0.029715	0	0	0	0.47012	0	0	0.208	0.0946748	1.1493
D2-CONTROL
Mixture	B cells naive	B cells memory	Plasma cells	T cells CD8	T cells CD4 naive	T cells CD4 memory resting	T cells CD4 memory activated	T cells follicular helper	T cells regulatory (Tregs)	T cells gamma delta	NK cells resting	NK cells activated	Monocytes	Macrophages M0	Macrophages M1	Macrophages M2	Dendritic cells resting	Dendritic cells activated	Mast cells resting	Mast cells activated	Eosinophils	Neutrophils	P-value	Correlation	RMSE
D2C1	0	0.0542522	0.0134582	0	0.0560837	0.0345588	0	0.0512663	0	0	0.00137814	0.0786027	0.33119	0	0.00631047	0.19681	0.0224044	0	0	0.153685	0	0	0.67	0.00816821	1.08152
D2C2	0	0.0352955	0.0270732	0.0038129	0.0227334	0.0445511	0	0	0	0	0	0.096769	0.386768	0	0.00889419	0.176708	0	0	0	0.197394	0	0	0.28	0.066842	1.07275
D2C4	0	0.0054259	0.0122832	0.0139722	0	0.000907006	0	0.0152537	0.0101366	0	0	0.0320842	0.248605	0.00418135	0.0046177	0.296199	0	0	0	0.356334	0	0	0.018	0.241504	1.02877
D2-H2
Mixture	B cells naive	B cells memory	Plasma cells	T cells CD8	T cells CD4 naive	T cells CD4 memory resting	T cells CD4 memory activated	T cells follicular helper	T cells regulatory (Tregs)	T cells gamma delta	NK cells resting	NK cells activated	Monocytes	Macrophages M0	Macrophages M1	Macrophages M2	Dendritic cells resting	Dendritic cells activated	Mast cells resting	Mast cells activated	Eosinophils	Neutrophils	P-value	Correlation	RMSE
D2H1	0.0144346	0	0.00189738	0.0122351	0	0.052099	0	0.00897191	0	0	0	0.0624988	0.487347	0	0	0.0490923	0	0.0100218	0	0.301402	0	0	0.196	0.0906682	1.08798
D2H2	0	0.0159344	0.0231058	0.00599588	0	0.0822666	0	0.0261948	0	0	0	0.110148	0.359706	0	0.00942473	0.186213	0	0	0	0.175506	0.00550563	0	0.075	0.14435	1.03596
D2H3	0	0.0428788	0.0225753	0	0.0111764	0.06942	0	0.00518588	0	0	0.00735401	0.0501841	0.426854	0	0.0112006	0.295166	0.000103855	0	0	0.0579013	0	0	0.071	0.147783	1.02387
D2H4	0	0.0322623	0.0238168	0	0	0.0769197	0	0.00249948	0	0	0.00285074	0.0691174	0.387616	0	0.00660094	0.162756	0	0	0	0.23556	0	0	0.243	0.0753683	1.07403
D3-CONTROL
Mixture	B cells naive	B cells memory	Plasma cells	T cells CD8	T cells CD4 naive	T cells CD4 memory resting	T cells CD4 memory activated	T cells follicular helper	T cells regulatory (Tregs)	T cells gamma delta	NK cells resting	NK cells activated	Monocytes	Macrophages M0	Macrophages M1	Macrophages M2	Dendritic cells resting	Dendritic cells activated	Mast cells resting	Mast cells activated	Eosinophils	Neutrophils	P-value	Correlation	RMSE
D3C1	0	0.0147831	0.00775647	0	0.01118	0.036973	0	0.00413157	0	0	0	0.0717748	0.164631	0	0.012781	0.250489	0.0782607	0	0	0.34724	0	0	0.032	0.18388	1.05838
D3C2	0	0.00774907	0.00622377	0.00474575	0	0.0755146	0	0	0.0024842	0	0	0.115975	0.251386	0	0	0	0.0292459	0.00335715	0	0.503319	0	0	0.006	0.285841	1.05976
D3C3	0	0.00529211	0.00594128	0	0	0.0399161	0	0.0233832	0.000900278	0	0	0.0443632	0.18499	0	0.0019074	0.0863798	0	0	0	0.606367	0	0.000559642	0.005	0.302831	1.08533
D3-H2
Mixture	B cells naive	B cells memory	Plasma cells	T cells CD8	T cells CD4 naive	T cells CD4 memory resting	T cells CD4 memory activated	T cells follicular helper	T cells regulatory (Tregs)	T cells gamma delta	NK cells resting	NK cells activated	Monocytes	Macrophages M0	Macrophages M1	Macrophages M2	Dendritic cells resting	Dendritic cells activated	Mast cells resting	Mast cells activated	Eosinophils	Neutrophils	P-value	Correlation	RMSE
D3H1	0	0.0247177	0.0291806	0	0.00144039	0.0794875	0	0	0	0	0	0.0680732	0.394784	0	0.0187396	0.240785	0.0250381	0	0	0.117753	0	0	0.259	0.076063	1.054
D3H2	0	0.0159194	0.0189664	0	0	0.022154	0	0.0217564	0.00595121	0	0	0.0457458	0.235534	0	0.00429238	0.167061	0	0	0	0.462619	0	0	0.018	0.214917	1.07769
D3H3	0	0.0312409	0.0217273	0.00149628	0.00337299	0.0538943	0	0.0126263	0	0	0	0.0902143	0.376577	0	0.00987263	0.231675	0.0369794	0	0	0.130324	0	0	0.164	0.0991341	1.04803
D3H4	0	0.00415793	0.00534732	0.0032574	0	0.0439638	0	0.00904587	0.00250124	0	0	0.0936944	0.226568	0	0	0	0.0434583	0.00273106	0	0.55529	0	0.00998459	0	0.456778	0.947924
