# Supplementary material for: Hydrogen Attenuates Inflammation by Inducing Early M2 Macrophage Polarization in Skin Wound Healing
Source: Pharmaceuticals (Basel). 2023 Jun 15;16(6):885. doi: 10.3390/ph16060885 (PMC10302845; doi:10.3390/ph16060885)
Supplement: Supplementary file 1 [file pharmaceuticals-16-00885-s001.zip › Supplemental Table S2.xls]

## Sheet: Sheet1
Supplemental Table S2. Transcriptome time-series analysis of macrophage polarization-related genes expression (FPKM value) between H2 and control groups.
	Day 1 post wounding						Day 2 post wounding						Day 3 post wounding
Gene symbol	D1C1	D1C2	D1C3	D1H1	D1H2	D1H3	D2C1	D2C2	D2C3	D2H1	D2H2	D2H3	D3C1	D3C2	D3C3	D3H1	D3H2	D3H3
Ifng	0	0	0.0989481	0.147422	0.0496624	0	0	0.0449326	0	0	0	0	0	0.0467254	0	0.0511876	0.0511239	0.0906855
Il1b	10.648	9.64976	9.91102	17.4526	11.0954	26.2558	8.71147	11.5338	28.7103	23.8375	26.4474	15.4985	39.0022	68.7593	110.077	9.28101	39.1609	12.9939
Il1a	0.478448	0.714348	0.746497	0.805941	0.488699	1.31084	0.550852	0.736927	1.31449	1.00521	1.48798	0.68736	1.05133	3.37185	2.53193	0.805933	2.95141	0.803145
Il12a	2.14162	1.03624	0.866305	1.15976	1.13427	1.255	0.497202	0.718367	0.457639	1.06049	1.17927	0.693633	1.29878	0.74703	0.667793	1.75365	0.739509	1.10465
Fcgr2b	3.62356	5.91813	3.37496	4.42932	8.38622	6.02207	6.42705	10.0195	11.3831	9.38812	20.1065	23.1185	15.1005	11.1613	19.3831	14.0132	11.2058	12.7681
Cd68	66.1194	53.0058	52.4988	60.1945	74.7502	56.4556	34.4102	58.6506	89.2289	42.8131	78.6511	66.6434	50.7023	39.5694	64.2962	43.6646	46.5598	42.3691
Cd80	0.753534	0.538847	0.301323	0.448939	0.529324	1.06485	0.461688	0.820991	1.06782	0.777691	1.34774	2.39303	1.41685	1.77864	2.63778	1.13013	0.895195	1.07013
Cd86	0.718651	0.8859	1.13752	1.06033	0.860784	0.547769	1.28708	1.25562	0.885964	1.00189	2.9353	2.81996	2.37722	1.19002	2.54425	1.53905	1.51905	1.71617
Msr1	3.30713	4.22325	4.10025	4.31336	5.49457	4.18077	1.79021	2.63239	1.90194	2.18946	5.23981	6.156	3.41907	2.68019	3.41992	2.44505	2.47331	2.19363
Clec7a	1.32979	0.855267	1.14149	1.44739	1.36525	1.05446	1.5343	1.7646	1.15576	1.54997	3.69339	3.84643	5.63384	5.13803	5.21023	2.66358	3.28769	4.5408
Mertk	3.18947	3.49604	4.72833	8.21881	3.67841	4.93827	3.24621	4.80425	7.63004	4.56242	9.4673	6.63949	6.33025	5.19131	8.61891	4.32645	5.34408	7.58361
Ciita	0.500758	0.134195	0.426801	0.436036	0.685481	0.418624	0.781859	1.08534	0.185203	0.50356	1.41809	1.97618	1.41436	1.0941	1.43773	1.0598	0.78126	1.00584
Irf5	6.15394	10.8732	6.85901	10.7997	8.32414	7.6158	7.25753	9.3541	7.36909	7.22384	14.6241	16.246	11.753	8.29011	11.0659	8.87643	7.97656	9.29799
Arg1	26.2517	39.4619	37.2681	29.5335	35.7935	11.5849	41.2676	39.4883	17.7607	34.167	34.0198	47.5284	25.841	54.1	23.4015	21.9274	39.0755	31.3097
Ido1	0.07393	0.1159	0.140425	0.383566	0.317159	0.354465	0.0662028	0.127535	0.284363	0.0658955	0.0785106	0.129301	0.110049	0.298403	0.217847	0.145289	0.290216	0.257398
Il4	0.824708	1.37909	0.939886	1.71151	1.31037	1.31805	1.18162	1.42268	1.00451	1.02911	1.16774	0.86543	2.07331	1.38082	1.5738	1.62073	1.72663	1.14853
Il10	0.720958	0.645857	0.684706	1.16587	0.687313	0.740723	0.322802	0.533017	0.297116	0.413105	1.36719	1.75629	1.07318	1.01619	0.520267	0.961429	0.606462	0.672353
Tgfb1	4.06747	5.41171	5.10823	7.45924	6.33944	7.89056	7.58421	6.5089	7.96405	7.53708	12.1059	10.741	11.8304	9.51686	11.8841	8.96636	9.70366	10.6793
Chia1	0.10635	0.03705	0.168337	0	0	0.0339936	0.0317447	0.0305768	0.136354	0.0947919	0	0.0620005	0.0351793	0.0635937	0.0298454	0.1045	0.0347901	0.0308559
Cd14	9.82735	10.7643	8.88487	13.3994	11.9871	25.1434	8.95391	16.6938	60.4961	27.6933	34.7267	29.234	51.4873	79.486	147.553	12.7347	51.5493	19.1621
Csf1r	4.65392	6.2207	5.12813	4.84606	7.37261	7.1907	9.5098	13.9603	13.7974	12.8506	31.0468	29.9134	24.2158	15.5454	37.9491	20.2189	19.4483	21.5403
Cd163	3.06361	3.60212	4.30567	2.79672	5.0169	5.14107	3.49562	5.83902	22.5223	5.83569	14.3387	14.4648	4.86681	3.99998	27.7271	8.0235	5.67372	5.29018
Mrc1	9.21224	14.2761	11.434	7.55135	18.2511	17.0381	13.8059	20.4675	16.9838	18.1588	39.8517	45.215	19.2506	13.9045	29.1244	19.0717	16.1175	15.7235
Csf1r	4.65392	6.2207	5.12813	4.84606	7.37261	7.1907	9.5098	13.9603	13.7974	12.8506	31.0468	29.9134	24.2158	15.5454	37.9491	20.2189	19.4483	21.5403
Ly6c1	52.0541	41.9169	40.9552	76.4252	54.3419	68.2387	30.2591	25.7109	112.295	42.7398	56.4754	45.7665	44.5909	25.1491	84.1946	33.0847	43.9791	32.7733
Irf4	0.426534	0.949093	0.862441	0.752794	0.603384	0.554145	1.61406	1.57842	12.7147	1.76599	2.70315	1.58824	1.26983	1.38223	3.63734	1.89278	1.7554	1.4012
Stat6	14.1604	14.9757	16.4466	19.2848	15.7787	15.5773	21.3947	19.0478	17.6397	18.14	24.3468	27.0577	22.0366	23.0381	26.5142	19.1094	21.0408	22.6899
